# Supplementary material for: The Ethylene Response Factor ERF5 Regulates Anthocyanin Biosynthesis in ‘Zijin’ Mulberry Fruits by Interacting with MYBA and F3H Genes
Source: Int J Mol Sci. 2022 Jul 9;23(14):7615. doi: 10.3390/ijms23147615 (PMC9318412; doi:10.3390/ijms23147615)
Supplement: Supplementary file 1 [file ijms-23-07615-s001.zip]

Archive with 2 entries (2 files):
- Supp Figures.pdf
- Supp Tables.pdf
